# Supplementary material for: Acquisition of N-Glycosylation Sites in Immunoglobulin Heavy Chain Genes During Local Expansion in Parotid Salivary Glands of Primary Sjögren Patients
Source: Front Immunol. 2018 Mar 12;9:491. doi: 10.3389/fimmu.2018.00491 (PMC5890187; doi:10.3389/fimmu.2018.00491)
Supplement: Table S1 — Ac-Nglycs observed in the IGHV sequences from dominant clones per patient. In this table, the incidence of ac-Nglycs and the position (AA) of these sites in the IGHV sequences of each dominant clones are depicted. Between brackets, the number of times ac-Nglycs are present at that position is given. [file table_1.XLSX]

## Sheet: Sheet1
					AA position (no. of ac-Nglycs)
Patient	Clone	IGHV-gene	Members	No of seq.	% Nglyc	FWR1		CDR1		FWR2		CDR2		FWR3
			per clone	with ac-Nglycs	sequences	AA		AA		AA		AA		AA
pSS1	1	IGHV3-23*01	19	17	89.4737									84 (17)
pSS1	2	IGHV3-30*03	11	0	0
pSS1	3	IGHV3-23*01	30	9	30									84 (9)
pSS1	4	IGHV3-23*01	16	1	6.25									84 (1)
pSS1	5	IGHV3-30*03	17	2	11.7647			36 (2)
pSS1	6	IGHV3-23*01	65	9	13.8462							63 (2)		84 (9)
pSS1	7	IGHV3-23*01	28	2	7.14286									84 (2)
pSS1	8	IGHV3-23*01	11	7	63.6364			35 (1)						84 (6)
pSS1	9	IGHV3-23*01	14	0	0
pSS1	10	IGHV3-30*03	11	0	0
pSS1	11	IGHV3-23*01	10	0	0
pSS1	12	IGHV3-23*01	12	1	8.33333									77 (1)
pSS1	13	IGHV3-23*01	11	0	0
pSS1	14	IGHV3-23*01	10	0	0
pSS1	15	IGHV3-23*01	14	0	0
pSS1	16	IGHV3-23*01	11	0	0
pSS1	17	IGHV4-31*03	14	12	85.7143									90 (12)
pSS2	1	IGHV3-23*01	98	7	7.14286			29 (2) 36 (1)				63 (4)
pSS2	2	IGHV3-23*01	25	10	40			29 (1)				63 (1)		84 (9)
pSS2	3	IGHV3-7*03	29	2	6.89655			29 (2)
pSS2	4	IGHV3-7*03	10	0	0
pSS2	5	IGHV3-23*01	17	1	5.88235									84 (1)
pSS2	6	IGHV4-31*03	16	1	6.25									90 (1)
pSS3	1	IGHV3-23*01	25	6	24			36 (4)				57 (4)		84 (1)
pSS3	2	IGHV3-23*01	12	4	33.3333									84 (4)
pSS3	3	IGHV3-23*01	15	14	93.3333									84 (14)
pSS3	4	IGHV3-23*01	12	1	8.33333									84 (1)
pSS3	5	IGHV3-48*03	22	0	0
pSS3	6	IGHV3-48*03	22	0	0
pSS3	7	IGHV3-21*01	19	0	0			29 (1)
pSS3	8	IGHV3-20*01	16	0	0
pSS3	9	IGHV4-39*01	21	0	0
pSS3	10	IGHV4-59*01	12	0	0
pSS3	11	IGHV4-39*03	16	4	25			33 (1) 34 (1)				57 (1)		90 (2)
pSS3	12	IGHV4-59*01	78	24	30.7692			27 (1)				59(2)		68 (3x)
pSS4	1	IGHV3-43*01	11	0	0
pSS4	2	IGHV3-66*01	16	0	0
pSS4	3	IGHV3-7*01	12	0	0
pSS4	4	IGHV3-74*01	12	0	0
pSS4	5	IGHV3-53*01	12	1	8.33333							59 (1)
pSS4	6	IGHV3-48*01	17	0	0
pSS4	7	IGHV3-23*01	11	0	0
pSS4	8	IGHV3-48*01	66	16	24.2424			29 (15) 38 (1)						81 (1)
pSS4	9	IGHV3-30-3*01	12	0	0
pSS4	10	IGHV4-30-4*01	47	2	4.25532			38 (1)						90 (1)
pSS4	11	IGHV4-39*03	11	3	27.2727			33 (2)						77 (1)
pSS4	12	IGHV4-61*01	23	0	0
pSS4	13	IGHV4-30-4*01	22	0	0
pSS4	14	IGHV4-59*01	20	1	5									90 (1)
pSS5	1	IGHV3-23*01	8	1	12.5									84 (1)
pSS5	2	IGHV3-30*03	12	9	75									84 (9)
pSS5	3	IGHV3-7*01	13	0	0
pSS5	4	IGHV3-23*01	15	1	6.66667
pSS5	5	IGHV3-23*01	8	0	0
pSS5	6	IGHV4-61*01	16	6	37.5			27 (3)						90 (3)
pSS5	7	IGHV3-48*03	7	0	0
pSS5	8	IGHV3-23*01	6	0	0
pSS5	9	IGHV3-48*03	6	0	0
pSS5	10	IGHV3-21*01	5	0	0
pSS5	11	IGHV3-30*03	7	0	0
pSS5	12	IGHV3-15*01	5	0	0
pSS5	13	IGHV3-9*01	8	0	0
pSS5	14	IGHV4-31*06	6	0	0
pSS5	15	IGHV4-31*06	5	2	40									90 (2)
pSS5	16	IGHV4-59*01	5	0	0
pSS5	17	IGHV4-61*01	5	1	20			27 (1)
pSS5	18	IGHV5-51*01	5	0	0
pSS5	19	IGHV5-51*01	6	1	16.6667			27 (1)
pSS5	20	IGHV5-51*01	9	0	0
pSS5	21	IGHV5-51*01	5	2	40									81 (2) 85 (1)
nonpSS1	1	IGHV3-23*01	16	1	6.25			29 (1)
nonpSS3	2	IGHV4-59*01	9	0	0
nonpSS4	1	IGHV3-7*01	10	0	0
nonpSS4	2	IGHV3-7*01	26	1	3.84615			29 (1)
nonpSS4	3	IGHV3-11*01	12	0	0
nonpSS4	4	IGHV4-61*02	8	0	0
nonpSS4	5	IGHV4-61*02	8	1	12.5							64 (1)
nonpSS5	1	IGHV3-30*03	13	0	0
nonpSS5	2	IGHV3-48*03	10	0	0
nonpSS5	3	IGHV3-7*01	10	0	0
nonpSS5	4	IGHV4-38-2*02	11	0	0
